# Supplementary material for: Brain response in heavy drinkers during cross-commodity alcohol and money discounting with potentially real rewards: A preliminary study
Source: Drug Alcohol Depend Rep. 2023 Jul 6;8:100175. doi: 10.1016/j.dadr.2023.100175 (PMC10518510; doi:10.1016/j.dadr.2023.100175)
Supplement: Supplementary file 4 [file mmc4.zip]

Archive with 23 entries (23 files):
- Supplemental Files ROIs/ACC_L.nii
- Supplemental Files ROIs/ACC_R.nii
- Supplemental Files ROIs/aHip_L.nii
- Supplemental Files ROIs/aHip_R.nii
- Supplemental Files ROIs/aIC_L.nii
- Supplemental Files ROIs/aIC_R.nii
- Supplemental Files ROIs/All_22_ROIs.nii
- Supplemental Files ROIs/Amy_L.nii
- Supplemental Files ROIs/Amy_R.nii
- Supplemental Files ROIs/aPut_L.nii
- Supplemental Files ROIs/aPut_R.nii
- Supplemental Files ROIs/cenOFC_L.nii
- Supplemental Files ROIs/cenOFC_R.nii
- Supplemental Files ROIs/IFG_L.nii
- Supplemental Files ROIs/IFG_R.nii
- Supplemental Files ROIs/medOFC_L.nii
- Supplemental Files ROIs/medOFC_R.nii
- Supplemental Files ROIs/MFG_L.nii
- Supplemental Files ROIs/MFG_R.nii
- Supplemental Files ROIs/mPFC_L.nii
- Supplemental Files ROIs/mPFC_R.nii
- Supplemental Files ROIs/NAcc_L.nii
- Supplemental Files ROIs/NAcc_R.nii
